# Supplementary material for: Deoxynivalenol Occurrence in Triticale Crops in Romania during the 2012–2014 Period with Extreme Weather Events
Source: Toxins (Basel). 2021 Jun 29;13(7):456. doi: 10.3390/toxins13070456 (PMC8310060; doi:10.3390/toxins13070456)
Supplement: Supplementary file 1 [file toxins-13-00456-s001.zip]

Archive with 1 entries (1 files):
- toxins-1216305-supplementary.pdf
